# Supplementary material for: Four-Dimensional Printing of Multi-Material Origami and Kirigami-Inspired Hydrogel Self-Folding Structures
Source: Materials (Basel). 2024 Oct 15;17(20):5028. doi: 10.3390/ma17205028 (PMC11509088; doi:10.3390/ma17205028)
Supplement: Supplementary file 1 [file materials-17-05028-s001.zip]

Archive with 4 entries (4 files):
- materials-3244571-supplementary.pdf
- V1 (2).mp4
- V2 (2).mp4
- V3.mp4
